# Supplementary material for: Naphthalene Monoimides with Peri-Annulated Disulfide Bridge—Synthesis and Electrochemical Redox Activity
Source: Materials (Basel). 2023 Dec 1;16(23):7471. doi: 10.3390/ma16237471 (PMC10707240; doi:10.3390/ma16237471)
Supplement: Supplementary file 1 [file materials-16-07471-s001.zip]

Archive with 1 entries (1 files):
- materials-2733544-supplementary.pdf
